# Supplementary material for: Laser Interventions for Intraoral Halitosis: A Systematic Review of Randomized Controlled Trials
Source: Pharmaceutics. 2025 Aug 12;17(8):1046. doi: 10.3390/pharmaceutics17081046 (PMC12389080; doi:10.3390/pharmaceutics17081046)
Supplement: Supplementary file 1 [file pharmaceutics-17-01046-s001.zip]

Archive with 1 entries (1 files):
- pharmaceutics-3747652-supplementary.pdf
